# Supplementary material for: Native Hyperaccumulator Plants with Differential Phytoremediation Potential in an Artisanal Gold Mine of the Ecuadorian Amazon
Source: Plants (Basel). 2022 Apr 28;11(9):1186. doi: 10.3390/plants11091186 (PMC9099852; doi:10.3390/plants11091186)
Supplement: Supplementary file 1 [file plants-11-01186-s001.zip]

Archive with 1 entries (1 files):
- plants-1627959-supplementary.pdf
